# Supplementary material for: Characterization of Tenebrio molitor Larvae Protein Preparations Obtained by Different Extraction Approaches
Source: Foods. 2022 Nov 29;11(23):3852. doi: 10.3390/foods11233852 (PMC9737764; doi:10.3390/foods11233852)
Supplement: Supplementary file 1 [file foods-11-03852-s001.zip]

Archive with 1 entries (1 files):
- foods-2029886-supplementary1.pdf
